# Supplementary material for: Characterization of Ageing- and Diet-Related Swine Models of Sarcopenia and Sarcopenic Obesity
Source: Int J Mol Sci. 2018 Mar 12;19(3):823. doi: 10.3390/ijms19030823 (PMC5877684; doi:10.3390/ijms19030823)
Supplement: Supplementary file 1 [file ijms-19-00823-s001.zip]

Archive with 7 entries (7 files):
- TABLA 1.docx
- TABLA 2.docx
- TABLA 3.docx
- TABLA 4.docx
- TABLA 5.docx
- TABLA 6.docx
- TABLA 7.docx
